# Supplementary material for: A novel exo-lytic and disaccharide-yielding glycosaminoglycan lyase from a marine-derived polysaccharide-degrading actinobacterium Microbacterium sp. strain WS15
Source: Front Microbiol. 2025 Nov 17;16:1680841. doi: 10.3389/fmicb.2025.1680841 (PMC12666371; doi:10.3389/fmicb.2025.1680841)
Supplement: Supplementary file 2 [file Table_1.xlsx]

## Sheet: Sheet1
Table 1. Key Active Site Residues of the Protein T16 to Five Types of GAG Tetrasaccharide Donors.
Subsite	-2	-1	1	2
HA	R342	R338， Y284， V287	H275, Q274	W166, Q212, N225, R219
CS-A	R342, R338, H275	R219, N264, N225, W166, H214, V287	H275, N165, N225, Y284	V287, W167
CS-C	Y284, N225	R342, E345, R114, W167, V287	R338, N165	N225, Q274, H274, I107, H275, W166
CS-D	R338, R342, E456		Y284, N165, R338	W166, N225, N224, H275
CS-E	R342, R338	R114, N111, S168, V287, Y284	N165, N225, Q274, H275, Y284	D222, R219, Q212, H214, H275, W510
